# Supplementary material for: Inhibition of lysosome-tethered Ragulator-Rag-3D complex restricts the replication of Enterovirus 71 and Coxsackie A16
Source: J Cell Biol. 2023 Oct 31;222(12):e202303108. doi: 10.1083/jcb.202303108 (PMC10619577; doi:10.1083/jcb.202303108)
Supplement: Table S1 — lists primer sequences for qPCR. [file JCB_202303108_TableS1.xlsx]

## Sheet: Sheet1
Table S1 Primer sequences for qPCR
Primer name	Forward Primer (5'-3')	Reverse Primer (5'-3')
LAMTOR4	CTGAGTGAAGGTGCAGTGCT	TCCAAAGACCACAGACAGGC
LAMTOR3	ATGGCGGATGACCTAAAGCG	ATGGAGCCCTTCAACACTTGG
LAMTOR2	CTGCCATAGCCAGTAACATCTG	TAAACGCTTGGTTCCCGTTCC
RRAGA	CATGAGGTCGATAATCTTCGCC	GAGTGTTCCACGTCAATGGTG
RRAGC	AGGGCCAATGATGACCTTGC	GTGGAATGAGTTTCTGCACCA
RRAGD	CTAGCGGACTACGGAGACG	ATGAGCAGGATTCTCGGCTTC
CVA16-VP1	GGCTAAACCCAATGGCGAAC	CAGACGGGTTGGTAGCAGTT
EV71-VP1	ATGACGGATACCCTACATTTGGA	CAGCATAGTTTGGGTTGGATTTG
EV71-695F-VP1	CAATCATGCTCTCGTCACTAGC	CACACAGGTGAGCAGTCATCG
